# Supplementary material for: The phenotypic and molecular characteristics of antimicrobial resistance of Salmonella enterica subsp. enterica serovar Typhimurium in Henan Province, China
Source: BMC Infect Dis. 2020 Jul 15;20:511. doi: 10.1186/s12879-020-05203-3 (PMC7362628; doi:10.1186/s12879-020-05203-3)
Supplement: Supplementary file 2 — Additional file 2. Table S1 [file 12879_2020_5203_MOESM2_ESM.xlsx]

## Sheet: sheet1
Strain No.	Isolation Year	Origin	Sequence Type	Resistance Pattern
Sal0475	2006	Jiyuan	19	ACSSuT/AXO/GEN/CIP/FIS/NAL/AZI/AUG2
Sal0476	2006	Jiyuan	34	ACSSuT/AXO/GEN/FIS/NAL/AUG2
Sal0477	2006	Jiyuan	19	TET/GEN/AMP/CHL/CIP/SXT/FIS/NAL/AUG2
Sal0478	2006	Jiyuan	19	TET/GEN/AMP/CHL/CIP/SXT/FIS/NAL/AZI
Sal0479	2006	Jiyuan	19	NAL
Sal0480	2006	Shangqiu	34	ACSSuT/GEN/FIS/NAL/AUG2
Sal0481	2006	Shangqiu	19	TET/GEN/AMP/CHL/CIP/SXT/FIS/NAL/AUG2
Sal0482	2006	Suixian	19	TET/GEN/AMP/CHL/CIP/SXT/FIS/NAL/AUG2
Sal0483	2006	Suixian	34	ACSSuT/GEN/CIP/FIS/NAL
Sal0484	2006	Zhengzhou	19	ACSSuT/GEN/CIP/FIS/NAL/AUG2
Sal0487	2006	Zhengzhou	34	AXO/TET/GEN/AMP/CHL/FIS/NAL/STR/AUG2
Sal0486	2006	Zhengzhou	19	ACSSuT/GEN/CIP/FIS/NAL/AUG2
Sal0485	2006	Zhoukou	19	ACSSuT/AXO/GEN/CIP/FIS/NAL/AUG2
Sal0488	2006	Zhoukou	34	AXO/TET/AMP/FIS/STR
Sal0489	2007	Suixian	34	ACSSuT/GEN/FIS/AUG2
Sal0614	2007	Suixian	19	ACSSuT/GEN/CIP/FIS/NAL/AUG2
Sal0615	2007	Suixian	19	ACSSuT/GEN/CIP/FIS/NAL/AUG2
Sal0490	2007	Zhoukou	19	ACSSuT/AXO/GEN/CIP/FIS/NAL/AUG2
Sal0491	2007	Zhoukou	19	TET/GEN/AMP/SXT/FIS/NAL/STR
Sal0492	2007	Suixian	19	ACSSuT/GEN/CIP/FIS/NAL/AUG2
Sal0493	2007	Suixian	19	ACSSuT/FOX/GEN/FIS/NAL
Sal0494	2007	Jiyuan	34	GEN/AMP/CHL/SXT/FIS/NAL/STR
Sal0495	2007	Jiyuan	19	ACSSuT/GEN/CIP/FIS/NAL/AUG2
Sal0496	2007	Zhoukou	19	ACSSuT/AXO/GEN/CIP/FIS/NAL/AUG2
Sal0497	2007	Shangqiu	19	TET/GEN/AMP/SXT/FIS/NAL/STR
Sal0498	2007	Shangqiu	19	TET/GEN/AMP/SXT/FIS/NAL/STR
Sal0499	2007	Suixian	19	ACSSuT/GEN/CIP/FIS/NAL/AUG2
Sal0500	2007	Zhengzhou	19	-
Sal0501	2008	Suixian	34	GEN/AMP/CHL/SXT/FIS/NAL/STR/AUG2
Sal0502	2008	Suixian	19	NAL
Sal0503	2008	Dengfeng	34	ACSSuT/GEN/FIS/NAL/AUG2
Sal0504	2008	Jiyuan	36	AXO/TET/AMP/FIS/STR
Sal0505	2008	Jiyuan	19	ACSSuT/GEN/CIP/FIS/NAL/AUG2
Sal0506	2008	Zhengzhou	19	ACSSuT/GEN/CIP/FIS/NAL/AUG2
Sal0507	2008	Luoyang	19	ACSSuT/AXO/GEN/CIP/FIS/NAL/AUG2
Sal0508	2008	Zhoukou	3265	TET/AMP/CHL/FIS/NAL/STR
Sal0509	2008	Suixian	34	ACSSuT/GEN/CIP/FIS/NAL/AUG2
Sal0510	2008	Suixian	19	TET/GEN/AMP/CHL/CIP/SXT/FIS/NAL/AUG2
Sal0511	2008	Zhengzhou	19	TET/GEN/AMP/CHL/CIP/SXT/FIS/NAL/AUG2
Sal0512	2008	Linying	19	TET/GEN/AMP/CHL/CIP/SXT/FIS/NAL/AZI/AUG2
Sal0513	2008	Suixian	34	ACSSuT/AXO/GEN/FIS/NAL/AUG2
Sal0514	2008	Zhoukou	19	ACSSuT/GEN/CIP/FIS/NAL/AUG2
Sal0515	2008	Zhoukou	19	ACSSuT/AXO/GEN/CIP/FIS/NAL/AZI/AUG2
Sal0516	2009	Zhengzhou	34	ACSSuT/FIS/NAL/AUG2
Sal0517	2009	Zhengzhou	19	TET/AMP/NAL/STR/AUG2
Sal0518	2009	Zhengzhou	34	ACSSuT/GEN/FIS/NAL/AUG2
Sal0519	2009	Suixian	19	TET/GEN/AMP/SXT/FIS/NAL/STR
Sal0520	2009	Zhengzhou	19	TET/GEN/AMP/SXT/FIS/NAL/STR
Sal0521	2009	Suixian	34	ACSSuT/GEN/FIS/NAL/AUG2
Sal0522	2009	Jiyuan	13	ACSSuT/GEN/FIS/NAL/AUG2
Sal0523	2009	Anyang	19	ACSSuT/GEN/CIP/FIS/NAL/AUG2
Sal0524	2009	Dengfeng	19	TET/AMP/CHL/FIS/NAL/STR/AUG2
Sal0525	2009	Suixian	19	ACSSuT/AXO/GEN/CIP/FIS/NAL/AUG2
Sal0526	2009	Suixian	34	TET/GEN/AMP/CHL/SXT/FIS/NAL
Sal0527	2009	Suixian	34	ACSSuT/GEN/FIS/NAL/AUG2
Sal0528	2009	Zhengzhou	19	-
Sal0529	2009	Zhengzhou	34	ACSSuT/GEN/FIS/NAL/AUG2
Sal0530	2009	Suixian	34	/GEN/AMP/CHL/SXT/FIS/NAL
Sal0531	2010	Suixian	34	TET/GEN/AMP/CHL/SXT/FIS/NAL/AUG2
Sal0532	2010	Suixian	34	ACSSuT/GEN/FIS/NAL/AUG2
Sal0533	2010	Anyang	34	TET/GEN/AMP/CHL/SXT/FIS/NAL
Sal0534	2010	Anyang	34	TET/GEN/AMP/CHL/SXT/FIS/NAL/AUG2
Sal0535	2010	Zhengzhou	19	ACSSuT/CIP/FIS/NAL/AUG2
Sal0536	2010	Anyang	19	-
Sal0537	2010	Zhengzhou	34	TET
Sal0538	2010	Suixian	19	ACSSuT/GEN/FIS/NAL/AUG2
Sal0539	2010	Suixian	34	ACSSuT/GEN/FIS/NAL/AUG2
Sal0540	2010	Suixian	34	ACSSuT/GEN/FIS/NAL/AUG2
Sal0541	2010	Suixian	34	ACSSuT/GEN/FIS/NAL/AUG2
Sal0542	2010	Suixian	34	ACSSuT/GEN/FIS/NAL/AUG2
Sal0543	2010	Suixian	34	ACSSuT/GEN/FIS/NAL/AUG2
Sal0544	2010	Zhengzhou	19	ACSSuT/GEN/CIP/FIS/NAL/AUG2
Sal0545	2010	Jiyuan	19	NAL
Sal0546	2010	Anyang	34	ACSSuT/GEN/FIS/NAL/AUG2
Sal0547	2010	Anyang	34	ACSSuT/GEN/FIS/NAL/AUG2
Sal0548	2010	Anyang	34	TET/AMP/CHL/SXT/FIS/NAL
Sal0616	2010	Zhoukou	19	AXO/TET/GEN/AMP/CHL/CIP/SXT/FIS/NAL/AUG2
Sal0617	2010	Jiyuan	34	ACSSuT/FIS/NAL
Sal0549	2010	Jiyuan	34	ACSSuT/GEN/FIS/NAL/AUG2
Sal0550	2010	Anyang	34	TET/GEN/AMP/CHL/FIS/NAL/STR/AUG2
Sal0551	2010	Zhoukou	34	TET/GEN/AMP/CHL/SXT/FIS/NAL/AUG2
Sal0552	2010	Linying	19	AXO/TET/GEN/AMP/CHL/CIP/SXT/FIS/NAL/AUG2
Sal0553	2010	Suixian	19	AXO/TET/GEN/AMP/CIP/SXT/FIS/NAL/STR/AZI/AUG2
Sal0554	2010	Zhengzhou	34	TET/NAL
Sal0555	2011	Dengfeng	19	ACSSuT/FOX/GEN/FIS/NAL
Sal0556	2011	Anyang	34	ACSSuT/GEN/FIS/NAL
Sal0557	2011	Jiyuan	34	/GEN/AMP/CHL/SXT/FIS/NAL/AUG2
Sal0558	2011	Xuchang	34	TET/GEN/AMP/CHL/SXT/FIS/NAL/AUG2
Sal0559	2011	Jiyuan	19	ACSSuT/GEN/CIP/FIS/NAL/AUG2
Sal0560	2011	Jiyuan	19	ACSSuT/GEN/CIP/FIS/NAL/AUG2
Sal0561	2011	Xuchang	34	ACSSuT/GEN/FIS/NAL/AUG2
Sal0562	2011	Suixian	34	ACSSuT/GEN/FIS/NAL/AUG2
Sal0563	2011	Suixian	34	TET/GEN/AMP/CHL/SXT/FIS/NAL
Sal0564	2011	Anyang	34	ACSSuT/GEN/FIS/NAL/AUG2
Sal0565	2011	Xuchang	34	TET
Sal0566	2011	Zhongmu	36	-
Sal0567	2011	Zhoukou	19	ACSSuT/GEN/CIP/FIS/NAL/AUG2
Sal0568	2011	Suixian	19	ACSSuT/GEN/CIP/FIS/NAL/AUG2
Sal0569	2011	Zhengzhou	34	TET/CHL/SXT/FIS/NAL/STR
Sal0570	2011	Suixian	34	ACSSuT/GEN/FIS/NAL/AUG2
Sal0571	2011	Zhongmu	34	ACSSuT/GEN/FIS/NAL/AUG2
Sal0572	2011	Dengfeng	19	ACSSuT/AXO/GEN/CIP/FIS/NAL/AUG2
Sal0573	2011	Zhengzhou	19	ACSSuT/GEN/CIP/FIS/NAL/AUG2
Sal0619	2012	Suixian	19	ACSSuT/AXO/GEN/CIP/FIS/NAL/AUG2
Sal0618	2012	Zhengzhou	19	TET/GEN/AMP/SXT/FIS/NAL/STR
Sal0574	2012	Zhongmu	19	TET/GEN/AMP/SXT/FIS/NAL/STR
Sal0575	2012	Zhengzhou	34	ACSSuT/AXO/GEN/FIS/NAL/AUG2
Sal0576	2012	Shangqiu	19	NAL
Sal0577	2012	Shangqiu	19	NAL
Sal0578	2012	Suixian	34	ACSSuT/GEN/FIS/NAL/AUG2
Sal0579	2012	Zhongmu	19	TET/AMP/CHL/SXT/FIS/AUG2
Sal0580	2012	Jiyuan	34	ACSSuT/GEN/FIS/NAL
Sal0581	2012	Jiyuan	34	TET/GEN/AMP/CHL/FIS/NAL/AUG2
Sal0582	2012	Zhengzhou	34	ACSSuT/GEN/FIS/NAL/AUG2
Sal0583	2012	Zhoukou	19	TET/GEN/AMP/CHL/CIP/SXT/FIS/NAL/AZI/AUG2
Sal0584	2012	Suixian	19	NAL
Sal0585	2012	Suixian	34	TET/GEN/AMP/CHL/SXT/FIS/NAL/AUG2
Sal0586	2012	Dengfeng	36	AXO/TET/AMP/FIS/STR
Sal0587	2012	Shangqiu	19	ACSSuT/GEN/CIP/FIS/NAL/AUG2
Sal0588	2013	Zhengzhou	19	/FOX/AMP/CHL/SXT/FIS/STR/AZI/AUG2
Sal0589	2013	Zhengzhou	36	TET/FIS/STR
Sal0590	2013	Zhengzhou	36	AXO/TET/FOX/AMP/CHL/STR/AZI/AUG2
Sal0591	2013	Dengfeng	19	ACSSuT/FOX/FIS/AZI/AUG2
Sal0592	2013	Zhoukou	19	ACSSuT/AXO/GEN/CIP/FIS/NAL/AUG2
Sal0593	2013	Zhoukou	19	ACSSuT/FOX/FIS/AZI/AUG2
Sal0594	2013	Zhongmu	36	TET/GEN/AMP/CHL/SXT/FIS/AUG2
Sal0595	2014	Suixian	34	TET/GEN/AMP/CHL/CIP/SXT/FIS/NAL
Sal0596	2014	Zhengzhou	34	TET/AMP/FIS/STR
Sal0597	2014	Zhongmu	19	TET/AMP/CHL/SXT/FIS
Sal0598	2014	Dengfeng	19	ACSSuT/FIS/AZI/AUG2
Sal0599	2014	Suixian	34	AXO/TET/FOX/AMP/CHL/SXT/FIS/NAL/AZI/AUG2
Sal0600	2014	Suixian	34	TET/AMP/FIS/STR
Sal0601	2014	Suixian	19	TET/AMP/CHL/SXT/FIS/AUG2
Sal0602	2014	Suixian	34	TET/GEN/AMP/CHL/SXT/FIS/NAL/AUG2
Sal0603	2014	Zhoukou	19	TET/FOX/AMP/CHL/SXT/FIS/AZI/AUG2
Sal0604	2014	Zhengzhou	19	TET/AMP/FIS/STR
Sal0605	2015	Suixian	19	TET/AMP/CHL/SXT/FIS
Sal0606	2015	Zhengzhou	34	TET/AMP/FIS/STR
Sal0607	2015	Suixian	34	ACSSuT/AXO/GEN/FIS/AZI
Sal0608	2015	Zhengzhou	19	ACSSuT/FOX/FIS/AZI/AUG2
Sal0609	2015	Suixian	34	TET/GEN/AMP/CHL/SXT/FIS/NAL/AUG2
Sal0610	2015	Suixian	34	TET/AMP/FIS/STR
Sal0611	2015	Dengfeng	34	TET/AMP/FIS/STR
Sal0612	2015	Zhoukou	34	TET/AMP/FIS/STR/AUG2
Sal0613	2015	Zhongmu	34	TET/AMP/FIS/STR
Sal0620	2015	Zhengzhou	34	TET/GEN/AMP/CHL/FIS/NAL/STR/AUG2
Sal0621	2015	Zhengzhou	34	AXO/TET/GEN/AMP/CHL/SXT/FIS/NAL/AUG2
